# Supplementary material for: The development of indicator measure for monitoring the quality of patient-centered care in China’s tertiary hospitals
Source: PLoS One. 2018 Oct 11;13(10):e0205489. doi: 10.1371/journal.pone.0205489 (PMC6181381; doi:10.1371/journal.pone.0205489)
Supplement: S1 Dataset — (XLSX) [file pone.0205489.s001.xlsx]

## Sheet: Results of first round rating
Panelists	1.1.1	1.1.2	1.1.3	1.2.1	1.2.2	1.2.3	1.3.1	1.3.2	1.4.1	1.4.2	1.4.3	2.1.1	2.1.2	2.1.3	2.1.4	2.1.5	2.2.1	2.3.1	2.3.2	3.1.1	3.1.2	3.1.3	3.2.1	3.3.1	3.3.2	3.3.3	3.4.1	3.4.2	4.1.1	4.1.2	4.1.3	4.2.1	4.3.1	5.1.1	5.1.2	5.2.1	5.2.2	5.2.3	5.3.1	6.1.1	6.1.2	6.1.3	6.2.1	6.2.2	7.1.1	7.1.2	7.1.3	7.1.4	7.1.5
1	9	2	9	9	9	6	6	9	3	9	9	9	9	6	6	9	8	8	8	8	8	8	6	9	6	6	8	8	8	9	6	6	7	9	6	6	5	8	7	9	9	9	6	5	6	8	3	3	2
2	7	2	5	7	5	6	8	8	3	7	7	7	5	7	7	7	7	6	6	8	8	8	8	8	8	5	5	4	7	7	7	8	8	8	7	7	8	8	7	6	6	6	7	7	5	5	7	5	6
3	7	4	7	5	7	7	7	7	3	6	6	5	4	7	7	4	4	6	7	8	8	4	4	4	4	8	5	5	8	9	8	5	6	8	8	9	8	9	6	6	7	7	6	6	5	5	4	4	3
4	3	7	9	9	5	6	3	3	4	3	8	7	8	8	8	8	8	8	8	9	9	9	9	3	9	9	8	5	8	7	7	9	8	6	9	8	7	7	9	8	9	9	5	8	8	8	9	5	3
5	9	2	9	9	9	6	6	9	3	9	9	9	9	6	6	8	9	8	7	9	4	5	8	7	7	4	5	7	7	8	8	3	3	9	7	9	9	9	7	7	6	6	9	9	9	9	9	5	6
6	9	6	9	9	9	6	6	8	6	8	8	7	7	6	4	4	5	8	8	8	8	9	5	6	6	8	3	5	6	6	7	4	3	9	7	3	3	9	8	7	7	7	6	6	7	7	3	4	3
7	8	2	6	6	8	6	6	9	3	7	6	8	8	7	7	7	8	7	8	8	9	9	4	7	8	6	8	8	7	6	8	9	9	7	8	6	9	7	9	8	9	9	7	8	6	8	8	6	7
8	6	4	6	8	6	6	6	5	6	6	7	9	4	5	7	8	7	6	7	7	8	8	8	2	9	6	6	6	6	1	8	6	8	2	9	7	9	6	6	7	8	8	2	9	7	9	9	5	3
9	9	5	9	9	9	9	9	9	4	9	8	6	6	6	8	8	9	8	8	9	9	9	4	9	9	9	4	4	9	6	9	4	4	9	9	9	9	9	9	9	9	9	9	9	8	8	8	8	3
10	5	2	8	7	7	6	6	7	7	7	7	8	8	8	6	8	6	6	6	7	9	7	6	6	7	5	4	4	7	5	5	4	5	8	9	8	8	9	9	6	6	6	8	6	9	9	7	6	5
11	7	2	9	9	9	9	6	6	2	8	8	8	8	8	7	8	8	8	9	5	9	5	4	9	9	9	9	5	8	9	9	9	8	9	9	9	9	8	7	9	9	8	9	9	9	9	8	3	3
12	7	2	5	7	5	6	8	8	2	7	7	7	5	7	7	7	7	6	6	8	8	8	8	8	8	5	5	5	5	8	8	7	6	7	7	9	7	7	8	6	4	6	9	9	9	6	5	4	2
13	7	2	7	5	7	6	7	7	2	6	7	7	6	9	9	6	9	9	5	8	8	6	8	8	8	4	5	3	9	8	8	8	8	5	4	4	6	9	9	8	8	9	3	3	5	5	5	8	3
14	4	4	7	3	9	7	3	3	8	7	3	9	9	5	3	9	3	3	6	7	7	8	5	8	6	6	8	8	8	9	7	8	8	6	7	7	8	6	7	8	8	8	8	5	5	9	5	2	3
15	7	6	9	6	6	3	2	3	7	2	7	8	3	7	3	7	9	9	8	9	9	9	9	8	7	9	4	8	7	9	9	5	6	8	8	7	8	9	5	8	8	8	6	8	8	8	8	2	3
16	8	4	8	7	8	8	9	9	3	8	9	8	7	8	9	8	9	9	5	7	9	7	7	7	7	8	8	9	8	7	7	8	8	9	9	9	8	9	7	7	9	9	9	8	8	7	7	5	5
17	6	2	6	8	5	6	6	9	4	4	5	8	7	7	6	6	7	7	8	8	7	5	5	6	6	7	7	8	8	9	8	7	8	4	9	8	6	8	9	9	9	9	8	8	8	8	4	5	2
18	7	3	9	6	6	3	2	3	3	2	6	7	7	6	5	7	5	4	4	5	8	4	5	6	4	4	6	6	5	9	5	6	6	8	5	6	7	9	9	6	5	4	5	5	5	5	5	5	5
19	7	2	7	6	6	8	8	8	2	8	6	5	4	6	7	4	4	6	7	6	5	4	4	5	5	5	6	5	6	6	7	7	6	8	6	7	7	8	7	5	5	5	6	5	5	5	4	5	4
20	2	4	3	2	9	9	6	5	5	6	7	9	4	5	7	8	7	6	4	4	5	8	8	8	7	5	6	5	4	5	4	7	6	7	6	5	4	6	3	3	5	5	5	5	9	9	5	4	3
21	7	4	3	3	5	7	7	7	5	3	9	8	8	6	6	8	6	6	8	8	9	8	8	7	8	5	4	4	7	9	9	7	7	7	3	9	9	6	6	3	3	3	3	3	9	9	5	7	4
22	8	1	8	7	7	6	5	7	2	7	7	7	6	6	8	8	8	8	8	6	9	9	9	8	7	5	9	6	8	8	6	9	9	8	7	5	7	5	8	7	6	5	8	8	8	8	5	5	3
23	7	5	7	7	8	7	6	7	2	7	7	8	8	8	8	7	8	8	8	6	8	6	6	8	8	8	8	8	8	8	9	7	9	7	9	8	7	7	7	9	8	9	5	5	4	9	5	8	8
24	3	1	3	4	8	5	6	4	6	6	4	9	8	6	6	4	3	7	7	7	8	6	5	6	7	6	3	3	3	8	8	8	7	7	4	9	9	6	7	6	3	6	8	7	4	8	8	9	8
25	8	2	6	6	9	6	6	8	3	8	7	7	7	6	7	7	8	6	8	8	6	5	6	9	8	8	8	8	6	7	7	5	9	9	8	8	9	6	6	6	6	5	9	8	8	8	7	7	7
26	5	3	4	4	4	4	4	5	3	3	6	5	4	5	3	4	5	5	8	8	6	6	4	7	3	3	4	3	5	9	6	9	8	9	3	3	6	5	9	9	8	9	3	5	9	8	4	3	2
27	7	3	8	7	8	6	8	6	2	8	8	9	8	6	6	6	7	7	8	8	7	8	8	8	5	4	9	8	7	9	6	9	9	9	5	8	9	7	6	8	7	8	8	5	8	8	9	2	3
28	8	3	7	8	8	6	8	9	4	7	7	8	8	9	7	8	8	8	9	7	7	8	6	9	9	5	9	9	8	7	7	5	9	9	9	9	8	8	8	7	7	7	9	9	9	9	6	6	9
29	8	2	7	7	8	9	6	8	9	9	9	8	8	9	6	8	6	6	8	8	7	8	6	7	5	5	4	4	6	9	7	6	8	9	5	7	8	6	8	8	7	7	7	5	7	9	3	7	8
30	7	2	7	7	7	7	6	8	5	7	6	7	7	7	8	8	8	7	8	8	9	9	9	7	9	8	9	7	7	7	7	6	7	7	9	8	8	7	7	7	9	9	7	9	8	9	6	5	3
31	9	1	9	9	9	6	9	9	4	9	9	9	9	9	9	9	9	9	8	8	7	8	7	6	6	5	7	4	9	9	7	6	6	8	6	5	5	9	9	7	7	7	6	6	5	8	3	4	4
32	9	3	9	9	9	9	6	9	3	9	9	9	9	6	6	9	9	9	9	8	7	7	6	7	5	7	5	5	8	7	7	7	6	8	5	7	8	9	7	9	7	7	7	5	7	8	7	6	6
33	7	4	7	6	9	8	8	6	3	9	7	9	9	6	6	9	6	8	5	5	5	4	5	6	8	4	6	6	8	8	8	7	7	6	6	5	7	7	7	7	7	8	6	5	9	7	5	5	3
34	8	3	7	9	9	6	6	8	6	9	7	9	6	6	2	3	3	2	9	8	8	5	6	8	6	5	7	8	8	7	8	7	8	7	7	7	8	7	8	9	6	6	6	6	6	6	6	7	7
35	9	4	9	8	8	8	6	8	6	8	8	8	7	6	9	8	9	8	8	6	6	5	5	9	9	4	4	4	8	6	7	8	7	7	9	8	9	8	7	5	6	5	9	9	8	5	9	6	3
36	8	2	7	9	9	6	6	8	3	9	7	9	6	6	2	3	3	2	8	9	6	5	6	8	6	5	5	4	7	6	7	8	8	8	7	7	9	8	6	7	9	9	9	9	9	9	8	5	2
37	6	2	8	9	7	6	6	6	2	3	2	3	2	9	6	9	5	6	8	6	8	8	7	6	8	5	8	8	8	7	6	9	8	8	8	5	8	5	6	7	3	6	7	7	7	7	6	8	2
38	6	4	6	3	7	3	6	3	2	8	7	3	3	5	6	7	7	3	7	5	8	9	4	6	8	4	5	4	8	8	6	9	9	9	7	9	7	7	8	9	7	9	6	7	7	8	6	4	4
39	6	1	5	7	5	5	7	6	3	8	5	6	7	6	6	6	5	4	6	6	6	7	7	4	7	3	6	3	4	8	6	9	9	9	7	3	6	4	6	8	8	6	6	3	7	7	5	3	3
Median	7	3	7	7	8	6	6	7	3	7	7	8	7	6	6	8	7	7	8	8	8	8	6	7	7	5	6	5	7	8	7	7	8	8	7	7	8	7	7	7	7	7	7	7	8	8	6	7	3
1 to 3	3	25	3	4	0	3	4	5	22	6	2	2	3	0	5	2	4	4	0	0	0	0	0	2	1	2	2	4	1	1	0	1	2	1	2	3	1	0	1	2	3	1	4	3	0	0	4	0	22
4 to 6	8	13	9	10	11	22	22	9	13	6	9	5	12	22	15	9	11	14	10	11	9	15	23	12	13	25	21	21	10	8	10	13	10	5	11	9	7	11	9	9	11	14	14	16	12	8	19	16	10
7 to 9	28	1	27	25	28	14	13	25	4	27	28	32	24	17	19	28	24	21	29	28	30	24	16	25	25	12	16	14	28	30	29	25	27	33	26	27	31	28	29	28	25	24	21	20	27	31	16	23	7
Highlighted lines are the median and distribution of ratings in three regions for each indicator.
[truncated: 13 more columns]

## Sheet: Results of second round rating
Panelists	1.1.1	1.1.2	1.2.1	1.2.2	1.2.3	1.3.1	1.3.2	1.4.1	1.4.2	2.1.1	2.1.2	2.1.3	2.1.4	2.1.5	2.2.1	2.3.1	2.3.2	3.1.1	3.1.2	3.1.3	3.2.1	3.3.1	3.3.2	3.3.3	3.4.1	3.4.2	4.1.1	4.1.2	4.1.3	4.2.1	4.2.2	4.3.1	5.1.1	5.1.2	5.2.1	5.2.2	5.2.3	5.3.1	6.1.1	6.1.2	6.1.3	6.1.4	6.2.1	6.2.2	7.1.1	7.1.2	7.1.3	7.1.4	7.2.1
1	6	6	8	8	5	7	6	8	9	6	7	6	6	6	6	6	6	6	6	7	7	4	7	7	7	7	7	8	8	9	7	9	9	7	7	7	7	7	8	8	8	8	8	8	7	7	7	7	9
2	9	9	9	9	8	8	7	7	8	9	8	9	6	9	8	7	7	8	7	8	8	8	8	8	9	8	7	9	6	9	7	9	9	9	8	9	7	6	8	8	8	8	8	5	8	9	9	7	7
3	9	8	8	8	8	8	9	9	6	8	8	8	8	8	8	5	7	8	6	9	6	7	8	6	8	8	9	9	9	9	9	8	9	9	9	9	5	7	9	8	9	4	3	9	9	9	9	8	8
4	9	9	6	7	3	7	7	8	7	7	3	5	7	7	7	3	7	5	8	9	9	6	8	8	8	8	8	8	6	9	9	9	9	7	9	9	9	8	7	7	7	7	6	9	7	8	9	7	9
5	8	8	6	7	9	6	6	6	9	9	2	9	9	9	5	6	8	6	8	8	9	6	8	6	8	9	7	7	6	9	7	8	8	8	5	9	5	8	7	7	7	7	7	9	9	9	9	8	8
6	9	9	6	7	7	5	7	7	7	7	6	6	8	8	8	8	8	6	9	9	9	8	8	9	9	6	8	8	6	9	7	9	8	7	5	7	5	8	8	8	7	7	8	8	8	8	8	8	8
7	8	7	9	9	6	6	7	9	7	9	6	6	3	9	6	2	8	9	6	9	6	8	6	6	9	5	7	6	7	8	8	8	8	7	7	9	8	6	7	7	7	7	9	9	9	9	8	8	8
8	7	5	7	7	6	8	8	7	9	9	7	7	7	7	8	7	7	8	8	8	8	8	8	8	8	5	7	7	7	9	9	8	8	7	7	8	8	7	7	7	7	7	7	9	9	9	7	7	7
9	9	9	8	8	8	8	8	8	8	8	7	8	8	9	9	8	8	6	6	9	8	9	9	8	8	9	8	6	7	8	8	7	7	9	8	9	8	6	5	6	5	8	9	9	8	7	9	9	9
10	9	9	6	9	6	6	8	9	7	9	6	6	3	9	6	2	9	9	6	6	6	8	6	6	9	8	7	7	8	9	9	8	7	7	7	8	7	8	7	8	6	8	6	6	9	7	9	7	9
11	7	7	6	8	6	8	8	7	7	7	5	7	7	7	7	6	6	8	8	8	8	8	8	5	6	5	7	8	8	9	6	6	7	7	9	9	9	8	6	7	7	9	9	9	9	7	9	7	8
12	9	9	8	9	8	8	6	7	7	9	9	9	9	9	6	8	8	5	5	6	6	6	8	8	9	6	8	8	8	9	9	7	6	6	5	9	5	9	7	7	8	6	6	9	6	9	9	7	6
13	6	6	8	8	6	7	7	9	9	8	7	7	6	9	7	7	7	6	7	9	9	6	6	7	7	8	8	9	8	9	7	8	4	7	8	6	8	9	9	9	7	7	8	8	8	8	9	7	7
14	9	9	6	9	9	9	9	9	9	9	9	9	9	9	9	9	9	8	7	7	7	7	5	7	9	6	8	7	8	7	8	6	8	8	7	8	9	7	7	7	7	6	7	5	7	8	7	7	6
15	9	9	6	9	9	9	9	9	9	9	9	9	9	9	8	8	8	8	8	8	8	9	6	6	8	8	7	9	6	6	9	7	9	6	6	5	8	9	9	9	7	7	6	9	6	8	9	9	6
16	9	9	6	9	9	9	9	9	9	9	9	9	9	9	9	9	8	7	7	8	9	6	6	6	9	5	9	9	7	6	7	6	8	6	5	5	9	9	7	7	7	7	7	7	7	7	7	7	8
17	9	9	8	8	7	7	7	7	9	9	9	9	9	9	9	9	9	7	7	8	6	8	8	7	9	8	8	9	7	9	9	8	6	7	7	9	6	7	8	8	8	6	8	8	9	9	9	8	6
18	8	7	7	8	9	9	8	9	9	8	8	9	8	6	6	6	7	8	7	9	9	7	5	7	6	6	6	9	7	6	8	8	9	9	7	7	7	7	8	8	8	8	7	9	9	9	9	7	3
19	6	6	8	8	8	8	8	6	7	9	9	9	8	7	7	6	7	7	8	8	8	2	9	7	9	6	6	6	8	6	9	8	9	9	7	9	9	9	7	8	8	8	2	9	9	9	9	9	9
20	7	7	7	7	7	7	7	7	6	7	7	7	8	8	8	7	8	8	9	9	9	7	9	8	9	7	7	7	8	9	7	7	7	9	8	9	7	7	8	9	9	9	7	9	9	9	7	7	6
21	9	9	8	8	7	8	9	7	7	8	8	9	9	9	8	8	9	7	7	9	6	9	9	9	9	9	7	7	8	8	8	9	9	9	9	9	8	8	7	7	7	6	9	9	9	9	9	9	9
22	9	9	6	9	7	6	7	7	9	9	7	8	7	7	8	6	7	6	6	9	7	9	8	8	8	8	6	7	9	9	9	9	9	8	8	9	9	7	9	9	7	7	9	8	9	9	7	7	6
23	8	9	7	8	6	6	9	7	6	8	8	7	7	7	8	7	7	8	9	9	8	7	8	6	9	8	7	6	8	9	7	9	7	7	6	9	7	7	8	8	9	8	7	9	9	9	8	7	6
24	9	9	8	8	5	6	7	6	9	9	8	6	4	6	6	7	7	7	8	9	8	6	8	6	9	6	7	8	8	8	8	7	7	7	9	9	6	6	6	8	7	6	8	8	8	8	8	9	9
25	7	7	7	8	7	6	7	7	7	8	8	8	7	8	8	8	8	6	6	6	6	8	8	8	8	8	8	8	9	9	7	9	7	7	8	7	8	7	9	8	9	7	7	7	9	9	9	9	8
26	8	8	8	8	7	7	7	7	9	9	8	9	8	9	6	6	8	8	9	9	8	7	8	9	9	6	7	9	9	9	7	7	7	7	9	9	6	7	7	9	9	9	9	9	9	9	9	7	9
27	9	9	8	8	9	8	8	8	9	9	9	8	8	9	7	7	7	7	7	8	8	8	8	8	8	8	7	8	8	7	7	7	7	7	7	8	9	7	7	9	9	9	8	8	9	9	9	9	9
28	7	7	7	7	8	8	8	8	8	8	8	7	7	7	8	7	7	7	7	7	7	7	7	7	7	5	6	6	7	9	7	6	8	6	7	7	8	7	7	7	7	7	8	8	8	8	8	8	6
29	7	9	7	7	7	7	7	7	9	9	7	6	7	7	7	7	7	7	7	7	7	6	6	7	9	6	7	9	5	6	8	6	8	8	6	7	9	9	7	7	7	7	7	9	7	7	7	7	7
30	7	7	7	7	7	7	7	7	9	9	7	7	7	7	8	7	7	7	7	7	7	7	7	8	8	7	8	9	8	6	7	6	8	8	9	8	9	7	7	7	7	7	6	9	9	6	9	7	6
31	8	8	8	8	8	9	9	8	9	8	7	8	8	9	9	9	9	9	9	9	7	7	7	8	8	9	8	7	9	8	7	8	9	9	9	9	9	7	7	7	7	7	9	9	8	7	7	7	9
32	7	9	7	7	8	2	7	7	7	8	3	7	7	9	9	9	8	9	9	9	9	8	8	9	9	8	7	9	9	9	7	6	8	8	7	9	9	5	8	8	8	8	8	8	8	8	8	8	9
33	9	9	7	7	7	7	7	6	9	9	6	9	6	9	9	9	9	8	6	6	8	8	8	6	9	6	9	8	8	8	8	8	8	8	8	8	9	7	8	8	9	9	9	9	8	8	8	8	6
34	9	9	6	9	9	9	6	7	8	8	8	8	8	9	8	8	9	5	9	9	9	9	9	9	9	5	7	9	9	9	7	8	9	7	9	9	8	7	9	9	8	8	9	9	9	9	8	9	9
35	9	9	7	7	8	6	7	7	9	8	8	8	8	9	6	6	6	7	9	9	6	6	8	9	9	8	7	8	8	6	8	5	8	7	8	8	9	7	7	7	7	7	8	6	9	9	7	7	8
36	9	9	6	9	9	9	9	9	9	9	6	6	8	8	9	8	8	9	9	9	9	9	9	9	9	9	9	6	9	9	7	8	9	9	9	9	9	9	9	9	9	8	9	9	9	9	8	8	9
37	9	9	6	9	9	9	8	8	8	7	7	7	7	7	7	8	8	8	8	9	8	6	6	8	9	6	6	6	7	7	7	9	9	7	7	7	9	8	7	7	7	7	9	6	7	9	9	8	8
38	9	9	6	9	9	9	9	9	9	9	9	9	8	9	9	8	7	9	9	9	8	7	7	8	9	7	7	8	9	9	9	9	9	7	9	9	9	7	9	6	8	9	9	9	9	9	9	9	9
39	9	9	6	9	9	9	9	9	8	7	8	8	8	8	8	8	8	9	9	9	9	9	9	9	9	9	8	7	9	9	7	8	6	7	8	7	9	7	8	8	9	9	9	9	9	9	9	7	8
Median	9	9	7	8	8	8	7	7	9	9	8	8	8	9	8	7	8	7	7	9	8	7	8	8	9	7	7	8	8	9	7	8	8	7	8	9	8	7	7	8	7	7	8	9	9	9	9	7	8
1 to 3	0	0	0	0	1	1	0	0	0	0	3	0	2	0	0	3	0	0	0	0	0	1	0	0	0	0	0	0	0	0	0	0	0	0	0	0	0	0	0	0	0	0	2	0	0	0	0	0	1
4 to 6	3	4	14	0	8	9	4	4	3	1	6	8	5	3	9	9	3	10	9	4	8	10	9	10	2	16	5	6	5	7	1	8	4	4	7	3	7	5	3	2	2	6	5	5	2	1	0	0	10
7 to 9	36	35	25	39	30	29	35	35	36	38	30	31	32	36	30	27	36	29	30	35	31	28	30	29	37	23	34	33	34	32	38	31	35	35	32	36	32	34	36	37	37	33	32	34	37	38	39	39	28
Highlighted lines are the median and distribution of ratings in three regions for each indicator.
[truncated: 10 more columns]
